# Supplementary material for: Comparative Genomic Analysis of the Hydrocarbon-Oxidizing Dibenzothiophene-Desulfurizing Gordonia Strains
Source: Microorganisms. 2022 Dec 20;11(1):4. doi: 10.3390/microorganisms11010004 (PMC9861168; doi:10.3390/microorganisms11010004)
Supplement: Supplementary file 1 [file microorganisms-11-00004-s001.zip]

Archive with 1 entries (1 files):
- microorganisms-2095014-supplementary.pdf
